# Supplementary material for: Early Neolithic (ca. 5850-4500 cal BC) agricultural diffusion in the Western Mediterranean: An update of archaeobotanical data in SW France
Source: PLoS One. 2020 Apr 2;15(4):e0230731. doi: 10.1371/journal.pone.0230731 (PMC7117749; doi:10.1371/journal.pone.0230731)
Supplement: S1 Table — In brackets: Department number. (XLSX) [file pone.0230731.s001.xlsx]

## Sheet: Feuil1
Number	Site	Type	Main occupations	Assumed Early Neolithic samples
				Nb of samples	Volume (l.)
20	Combe Grèze, La Cresse (12)	Cav/Shel	Neolithic	3	85
23	Le Cuzoul, Gramat (46)	Cav/Shel	Mesolithic	3	20
22	La Farigoule, Aubord (30)	Open air	Late Neolithic	2	20
21	Prairie du Lieu-Dieu, Boulazac (24)	Open air	Neolithic, Iron Age, Roman	3	30
24	Roquemissou, Montrozier (12)	Cav/Shel	Mesolithic, Late Neolithic	42	361
9	Tai, Remoulins (30)	Cav/Shel	Neolithic	85	1220
Table 1. Newly investigated sites with assumed Early Neolithic occupations
