# Supplementary material for: Early Neolithic (ca. 5850-4500 cal BC) agricultural diffusion in the Western Mediterranean: An update of archaeobotanical data in SW France
Source: PLoS One. 2020 Apr 2;15(4):e0230731. doi: 10.1371/journal.pone.0230731 (PMC7117749; doi:10.1371/journal.pone.0230731)
Supplement: S2 Table — In brackets: Department number. (XLSX) [file pone.0230731.s002.xlsx]

## Sheet: Feuil1
Nb	Site/Occupation	Type	Sieving	Samples	NPR	Min nb	Reference	Radiocarbon	Samples and Nbr of dates2
					(MNI)	of taxa		chronology1
								cal BC (p=95.4%)
	Impressa
1	Peiro Signado, Portiragnes (34)	Open air	Fine	27	374	12	Marinval, unpubl.	5964-5721	2 SLS
2	Pont de Roque-Haute, Portiragnes (34)	Open air	Fine	5	44	3	29	6002-5638	5 SLS
	Cardial/Epicardial (before ca 5000 cal BC)
3	Balma Margineda (Andorra) - C3, C3a, C3base	Cav/Shel	Coarse	indet	108	20	82	5662-4554	5 SLS
4	Abri Buholoup, Montberaud (31) - C3, C2	Cav/Shel	Coarse	5	428	1	Marinval, unpubl.	5221-4911	1 LLS
5	Roc de Dourgne, Fontanès de Sault (11) - C6	Cav/Shel	Fine	1	4	1	83	5485-5230	2 SLS
6a	Grotte Gazel, Sallèles Cabardès (11) - Gazel I-II	Cav/Shel	Fine	9	97	8	Bouby, unpubl.	5462-4909	13 SLS
7	Cova de l'Esperit, Salses (66) - C2m, C2a	Cav/Shel	Coarse	indet	34	7	17	5210-5009	1 LSL
8	Baume Abeurador, Félines Minervois (34) - C2b	Cav/Shel	Coarse	indet	50	8	84, Marinval, unpubl.	5466-5000	1 LLS
9	Tai, Remoulins (30) -	Cav/Shel	Fine	85	3163	58	19	5367-4961	17 SLS
10	Baume d'Oullins, Le Garn (07) - C6 - C5	Cav/Shel	Coarse	2	221	4	Marinval, unpubl.	5513-4848	18 SLS
	Cardial/Epicardial (ca 5000-4500 cal BC)
11	Aspre del Paradis, Corneilla del Vercol (66)	Open air	Coarse	1	7	3	85	5034-4691	2 SLS
12	Font Juvénal, Conques sur Orbiel (11) - C13, C12	Cav/Shel	Coarse	3	11	4	17	5210-4545	5 SLS
6b	Grotte Gazel, Sallèles Cabardès (11) - Gazel III-IV	Cav/Shel	Fine	2	2	2	Bouby, unpubl.	4897-4722	4 SLS
13	La Resclauze, Gabian (34) - C11	Open air	Coarse	indet	58	3	Marinval, unpubl.	4837-4587	2 SLS
14	Abri Roc Troué, Ste Eulalie-Cernon (12) - St59	Cav/Shel	Coarse	1	3	3	86	4931-4519	1 LSS
15	Baume Bourbon, Cabrières (30) - Sal2, eboulis	Cav/Shel	Coarse	1	32	1	87	5484-4713	2 LLS
16	Grotte de l'Aigle, Mejannes le Clap (30) - C5	Cav/Shel	Coarse	indet	5	4	88	5214-4729	5 SLS
17	Mas de Vignoles 10, Nîmes (30)	Open air	Fine	28	6	3	24	5078-4792	1 SLS
18	Mas Neuf, Nîmes (30) - FS1007, US1231	Open air	Fine	3	47450	2	24	5208-4844	3 SLS
19	Grotte St Marcel, St Marcel Ardèche (07) -Ck	Cav/Shel	Coarse	indet	15	3	89	5479-5064	1 LSL
1. range of all the dates available for the occupation with calibration interval (95.4% probability) [from 14, 22]. In italics, poor reliability
2. SLS = only short-lived samples ; LLS = long-lived samples
S2 Table. List of the current archaeobotanical data from sites and site occupations that have been retained after revision of stratigraphic, cultural and radiocarbon data.
Calibration with OxCal v 4.3.2 Bronk Ramsey [20]; r:5 and IntCal13 atmospheric curve [21]
References
82. Marinval P. Recol-lecciói agricultura de l’epipaleolític al neolític antica: anàlisi carpòlogica de la Balma de la Margineda. In: Guilaine, J., Martzluff, M. (Eds.), Les excavacions a la Balma de la Margineda (1979-1991). Edicions del Govern d’Andorra, Sèrie Prehistòria d’Andorra 3, Andorra ; 1995. pp. 65-82.
83. Marinval P. Analyse carpologique du Roc de Dourgne. In: Guilaine, J. (Ed.), Dourgne. Derniers chasseurs-collecteurs et premiers éleveurs de la haute vallée de l’Aude. Toulouse/Carcassonne : CASR/ARETA ; 1993. pp. 415-416.
84. Vaquer J, Ruas MP. La grotte de l’Abeurador Félines-Minervois (Hérault) : occupations humaines et environnement du Tardiglaciaire à l’Holocène. In: De Méditerranée et d’ailleurs… Mélanges offerts à Jean Guilaine. Toulouse : Archives d’Ecologie Préhistorique ; 2009. pp. 761-792.
85. Manen C, Vigne JD, Loirat D, Bouby L. L'Aspre del Paradis à Corneilla-del-Vercol (Pyrénées-Orientales) : contribution à l'étude du Néolithique ancien et final. Bulletin de la Société Préhistorique Française 2001 ; 98, 3 : 505-528.
86. Erroux J. Diagnose de quelques débris de végétaux de l’abri du Roc Troué (Sainte Eulalie-de-Cernon, Aveyron). Bulletin de la Société Préhistorique Française 1992 ; 89, 7 : 218-219.
87. Erroux J. Les débuts de l’agriculture en France : les céréales. In: Guilaine, J. (Ed.), La Préhistoire française 2. Paris : CNRS ; 1976. , pp. 186-191.
88. Erroux J. Détermination de graines carbonisées. In: Roudil, J.L., Roudil, O., Soulier, M. (Eds.), La grotte de l’Aigle à Méjannes-le-Clap (Gard) et le Néolithique ancien du Languedoc oriental. Montpellier : Mémoires de la Société Languedocienne de Préhistoire 1 ; 1979. pp. 75.
89. Erroux J. Etude des grains, fruits et graines de la grotte de Saint-Marcel (Ardèche). Ardèche Archéologie 1988; 5 : 42-45.
