# Supplementary material for: Early Neolithic (ca. 5850-4500 cal BC) agricultural diffusion in the Western Mediterranean: An update of archaeobotanical data in SW France
Source: PLoS One. 2020 Apr 2;15(4):e0230731. doi: 10.1371/journal.pone.0230731 (PMC7117749; doi:10.1371/journal.pone.0230731)
Supplement: S3 Table — (XLSX) [file pone.0230731.s003.xlsx]

## Sheet: Feuil1
Site	Locality	Lab Code	Result BP	St. dev.	Reference	Material	Taxa
Balma Margineda	Sant Julià	Beta_460419	5800	30	14	Seed	Hordeum vulgare
Resclauze (La)	Gabian	Beta-432167	5820	30	Procome ANR Program	Seed	Triticum aestivum/turgidum
Resclauze (La)	Gabian	Ly-9880(SacA 32047)	5895	30	Procome ANR Program	Seed	Cerealia
Mas Neuf	Nîmes	Beta-432170	6040	30	Procome ANR Program	Seed	Hordeum sp.
Mas de Vignoles X	Nîmes	Erl-9579	6048	56	Unpublished	Seed	Hordeum sp.
Mas Neuf	Nîmes	Beta-432171	6080	30	Procome ANR Program	Seed	Hordeum sp.
Mas Neuf	Nîmes	Erl 11835	6088	48	Unpublished	Seed	Cerealia
Taï	Remoulins	Beta-432164	6140	30	14	Seed	Triticum aestivum/turgidum
Esperit (Cova del')	Salses	Beta-432168	6150	30	Procome ANR Program	Seed	Fabaceae
Taï	Remoulins	MUSE-18038	6150	30	Unpublished	Seed	Triticum sp.
Taï	Remoulins	Beta-432165	6190	30	14	Seed	Hordeum sp.
Oullins (Baume d')	Le Garn	Ly-9877	6230	35	Unpublished	Seed	Triticum aestivum/turgidum
Balma Margineda	Sant Julià	Beta_460418	6250	30	14	Seed	Triticum dicoccum
Oullins (Baume d')	Le Garn	Ly-9876	6265	30	Unpublished	Seed	Triticum dicoccum
Taï	Remoulins	Ly-4152(SacA-7409)	6295	30	14	Seed	Triticum dicoccum
Gazel	Sallèles-Cabardès	Ly-4159 (SacA-7416)	6325	40	Unpublished	Fruit	Quercus sp.
Balma Margineda	Sant Julià	Beta-325682	6410	40	90	Fruit	Corylus avelana
Balma Margineda	Sant Julià	Beta-325681	6630	40	90	Fruit	Corylus avelana
Balma Margineda	Sant Julià	Beta-398960	6690	30	14	Seed	Hordeum vulg. var nudum
Pont de Roque-Haute	Portiragnes	Ly-9878(SaA 32045)	6820	35	42	Seed	Triticum dicoccum
Pont de Roque-Haute	Portiragnes	Beta_398951	6870	30	14	Seed	Triticum dicoccum
Peiro Signado	Portiragnes	Ly-5688 (SacA-13451)	6910	40	14	Seed	Triticum dicoccum
Pont de Roque-Haute	Portiragnes	Beta_398952	6910	30	14	Seed	Triticum dicoccum
Pont de Roque-Haute	Portiragnes	Beta_398950	6920	30	14	Seed	Triticum dicoccum
Peiro Signado	Portiragnes	Ly-5689 (SacA-13452)	6925	45	14	Seed	Triticum dicoccum
Pont de Roque-Haute	Portiragnes	Ly-9879(SacA32046)	7010	60	42	Seed	Triticum dicoccum
S3 Table. Radiocarbon dates performed on carbonized seeds.
References
90. Martins H, Oms Arias FX, Pereira L, Pike AWG, Rowsell K, Zilhão J. Radiocarbon Dating the Beginning of the Neolithic in Iberia: New Results, New Problems. Journal of Mediterranean Archaeology 2015; 28(1): 105–31.

## Sheet: Feuil2
Site	Laboratory code	Conventionnal date BP		Sample type		δ13C (IRMS)
Balma Margineda	Beta_460419	5800	30	Graine	Hordeum vulgare	-24.4
Balma Margineda	Beta_460418	6250	30	Graine	Triticum dicoccum	-23.7
Balma Margineda	Beta-325682	6410	40	Fruit	Corylus avelana	-22.8
Balma Margineda	Beta-325681	6630	40	Fruit	Corylus avelana	-24.7
Balma Margineda	Beta-398960	6690	30	Graine	Hordeum vulg. var. nudum	-25.4
Esperit (Cova del')	Beta-432168	6150	30	Graine	Fabaceae	-23.6
Gazel	Ly-4159 (SacA-7416)	6325	40	Fruit	Gland
Mas de Vignoles X	Erl-9579	6048	56	Graine	Hordeum sp.
Mas Neuf	Beta-432170	6040	30	Graine	Hordeum sp.	-23.1
Mas Neuf	Beta-432171	6080	30	Graine	Hordeum sp.	-24.1
Mas Neuf	Erl 11835	6088	48	Graine	Cerealia
Oullins (Baume d')	Ly-9877	6230	35	Graine	Triticum aestivum durum turgidum
Oullins (Baume d')	Ly-9876	6265	30	Graine	Triticum dicoccum
Peiro Signado	Ly-5688 (SacA-13451)	6910	40	Graine	Triticum dicoccum
Peiro Signado	Ly-5689 (SacA-13452)	6925	45	Graine	Triticum dicoccum
Pont de Roque-Haute	Ly-9878 (SaA 32045)	6820	35	Graine	Triticum dicoccum
Pont de Roque-Haute	Beta_398951	6870	30	Graine	Triticum dicoccum	-22.4
Pont de Roque-Haute	Beta_398952	6910	30	Graine	Triticum dicoccum	-22.5
Pont de Roque-Haute	Beta_398950	6920	30	Graine	Triticum dicoccum	-22.7
Pont de Roque-Haute	Ly-9879 (SacA32046)	7010	60	Graine	Triticum dicoccum
Resclauze (La)	Beta-432167	5820	30	Graine	Triticum aestivum durum turgidum	-23.8
Resclauze (La)	Ly-9880 (SacA 32047)	5895	30	Graine	Cerealia
Taï	Beta-432164	6140	30	Graine	Triticum aestivum durum turgidum	-22
Taï	Beta-432165	6190	30	Graine	Hordeum sp.	-23.6
Taï	Ly-4152 (SacA-7409)	6295	30	Graine	Triticum dicoccum
