# Supplementary material for: Early Neolithic (ca. 5850-4500 cal BC) agricultural diffusion in the Western Mediterranean: An update of archaeobotanical data in SW France
Source: PLoS One. 2020 Apr 2;15(4):e0230731. doi: 10.1371/journal.pone.0230731 (PMC7117749; doi:10.1371/journal.pone.0230731)
Supplement: S4 Table — (XLSX) [file pone.0230731.s004.xlsx]

## Sheet: Feuil1
		Impressa			Cardial/Epicardial			Cardial/Epicardial			Total
					before 5000 cal BC			ca 5000-4500 cal BC
		FREQ	MNI		FREQ	MNI		FREQ	MNI		FREQ	MNI
		2 sites			8 sites			10 sites			21 sites
Cereals - Grain
Hordeum vulgare cf. hulled	Barley (cf.) hulled	-	-		1	1		-	-		1	1
Hordeum vulgare var nudum	Naked barley	1	45		2	45		2	41237		5	41327
Hordeum sp.	Barley sl	1	9		3	49		4	7		8	65
Triticum aestivum/turgidum	Naked wheat	2	9		3	215		7	6307		12	6531
Triticum dicoccum	Emmer	2	216		2	169		2	2		6	387
Triticum monococcum	Einkorn	2	16		1	15		2	2		5	33
Triticum sp.	Wheat sl	2	13		4	355		2	2		8	370
Cerealia	Cereal sl	2	26		1	914		4	16		7	956
Cereals - Chaff
Hordeum sp.	Barley sl	-	-		1	2		-	-		1	2
Triticum dicoccum	Emmer	1	1		1	2		-	-		2	3
Triticum monococcum	Einkorn	-	-		1	3		-	-		1	3
Triticum dicoccum/monococcum	Emmer/Einkorn	1	55		1	14		1	2		3	71
Triticum sp.	Wheat sl	-	-		1	4		-	-		1	4
Cerealia	Cereal sl	1	1		1	1		-	-		2	2
Pulses
Fabaceae sativa	Pulse cultivated	-	-		2	27		-	-		2	27
Lathyrus cicera/sativus	Red/Grass pea	-	-		1	1		-	-		1	1
Lens culinaris	Lentil	-	-		1	10		-	-		1	10
Pisum sativum	Pea	1	6		2	7		-	-		3	13
Oil plants
Papaver setigerum/somniferum	Opium/wild poppy	1	1		1	15		-	-		2	16
Fruits
Arbutus unedo	Strawberry tree	-	-		1	9		-	-		1	9
Cornus sanguinea	Dogwood	-	-		4	46		2	3		6	49
Corylus avellana	Common hazel	-	-		6	478		3	6		9	484
Fleshy fruit	Fleshy fruit	-	-		2	79		-	-		2	79
Juniperus sp.	Juniper	-	-		3	205		-	-		3	205
Pinus sp.	Pine tree	-	-		1	1		-	-		1	1
Pistacia lentiscus	Mastic tree	-	-		1	1		-	-		1	1
Pistacia terebinthus	Terebinth	-	-		2	15		-	-		2	15
Pistacia sp.	Pistacia	1	1		2	43		-	-		3	44
Prunus spinosa	Blackthorn	-	-		3	9		-	-		3	9
Quercus sp.	Oak	-	-		4	22		2	2		6	24
Rosa sp.	Wild rose	-	-		1	2		-	-		1	2
Rubus fruticosus	Blackberry	-	-		1	12		-	-		1	12
Rubus sp.	Rubus	-	-		1	27		-	-		1	27
Sambucus ebulus	Dwarf elder	-	-		1	136		-	-		1	136
Sambucus nigra/racemosa	Black/Red elder	-	-		1	2		-	-		1	2
Sambucus sp.	Elder	-	-		1	38		-	-		1	38
Vitis vinifera	Grapevine	1	1		4	100		-	-		5	101
S4 Table. Archaeobotanical results related to cultivated plants and wild fruits synthesized according to the main chrono-cultural phases
