# Supplementary material for: Early Neolithic (ca. 5850-4500 cal BC) agricultural diffusion in the Western Mediterranean: An update of archaeobotanical data in SW France
Source: PLoS One. 2020 Apr 2;15(4):e0230731. doi: 10.1371/journal.pone.0230731 (PMC7117749; doi:10.1371/journal.pone.0230731)
Supplement: S5 Table — (XLSX) [file pone.0230731.s005.xlsx]

## Sheet: Feuil1
Phase		Impressa			Cardial/Epicardial complex (before 5000 BC)									Cardial/Epicardial complex (5000-4500 BC)
Site		Peiro Signado	Pont de Roque Haute		Balma Margineda	Abri de Buholoup	Roc de Dourgne	Grotte Gazel	Cova de l'Esperit	Baume Abeurador	Taï	Baume d'Oullins		Aspre del Paradis	Font Juvénal	Grotte Gazel	La Resclauze	Abri Roc Troué	Baume Bourbon	Grotte de l'Aigle	Mas de Vignoles 10	Mas Neuf	Grotte Saint Marcel	TOTAL
Municipality		Portiragnes	Portiragnes			Montbéraud	Fontanès/Sault	Sallèles Cabardès	Salses le Château	Félines Minervois	Remoulins	Le Garn		Corneilla del Vercol	Conques/Orbiel	Sallèles Cabardès	Gabian	Sainte Eulalie de Cernon	Cabrières	Méjannes le Clap	Nîmes	Nîmes	Saint Marcel d'Ardèche
Département		34	34		Andorra	31	11	11	66	34	30	7		66	11	11	34	12	30	30	30	30	7
Type		Open air	Open air		Cave/Shelter	Cave/Shelter	Cave/Shelter	Cave/Shelter	Cave/Shelter	Cave/Shelter	Cave/Shelter	Cave/Shelter		Open air	Cave/Shelter	Cave/Shelter	Open air	Cave/Shelter	Cave/Shelter	Cave/Shelter	Open air	Open air	Cave/Shelter
Context					C3, C3base, C3a	C2a-C2b-C3-C3a-C3b	C6	S Nord, F4-F5-C2f, S Sud C2h-C2e-L6	C2m, C2a					Silo 5	C13-C12	S Sud C2b-C2a-L8	C11	St56, C5	Salle 2 - Eboulis	C 5		FS1007	C K
Phase		Impressa	Impressa		Cardial > 5000 BC	Cardial > 5000 BC	Cardial > 5000 BC	Cardial > 5000 BC	Cardial > 5000 BC	Cardial > 5000 BC	Cardial > 5000 BC	Cardial > 5000 BC		Cardial < 5000 BC	Cardial < 5000 BC	Cardial < 5000 BC	Cardial < 5000 BC	Cardial < 5000 BC	Cardial < 5000 BC	Cardial < 5000 BC	Cardial < 5000 BC	Cardial < 5000 BC	Cardial < 5000 BC
Sieving		Fine	Fine		Coarse	Coarse	Fine	Fine	Coarse	Coarse	Fine	Coarse		Coarse	Coarse	Fine	Coarse	Coarse	Coarse	Coarse	Fine	Fine	Coarse
Director excavations		Briois F	Coularou J, Guilaine J		Guilaine J	Briois F, Vaquer J	Guilaine J	Guilaine J	Martzluff M	Barbaza M, Vaquer J	Manen C	Roudil JL		Pezin A, Manen C	Guilaine J	Guilaine J	Cornejo A, Vaquer J.	Maury J, Frayssenge H	Roudil JL	Roudil JL	Perrin T	Sejalon P	Gilles R
Archaeobotany		Marinval P	Marinval P		Marinval P	Marinval P	Marinval P	Bouby L	Marinval P	Ruas MP, Erroux J, Marinval P	Bouby L, Durand F	Marinval P, Erroux J		Bouby L	Marinval P	Bouby L	Marinval P	Erroux J	Erroux J	Erroux J	Bouby L	Figueiral I	Erroux J
References		unpubl.	29		82	unpubl.	83	unpubl.	17	84	19	unpubl.		85	17	unpubl.	unpubl.	86	87	88	24	24	89
Nb of samples		27	5		indet	5	1	9	indet	indet	85	2		1	3	2	indet	1	1	indet	28	3	indet
Taxa
Cereals - Grain
Hordeum vulgare cf. hulled	seed/fruit										1													1
Hordeum vulgare var nudum	seed/fruit	45			14						31							1				41236		41327
Hordeum sp.	seed/fruit	9								1	45	3		1			2				1		3	65
Triticum aestivum/turgidum	seed/fruit	5	4		19						104	92			4		54	1	32	1		6214	1	6531
Triticum dicoccum	seed/fruit	207	9								113	56		1						1				387
Triticum monococcum	seed/fruit	11	5								15									1			1	33
Triticum sp.	seed/fruit	6	7		3			1			284	67			1						1			370
Cerealia	seed/fruit	8	18								914			4		1	1						10	956
Cereals - Chaff																								0
Hordeum sp.	rachis segment										2													2
Triticum dicoccum	glume		1								2													3
Triticum monococcum	glume										3													3
Triticum dicoccum/monococcum	glume	55									14										2			71
Triticum sp.	rachis segment										4													4
Cerealia	rachis segment	1									1													2
Pulses																								0
Fabaceae sativa	seed/fruit									19	8													27
Lathyrus cicera/sativus	seed/fruit							1																1
Lens culinaris	seed/fruit										10													10
Pisum sativum	seed/fruit	6			3						4													13
Oil plants																								0
Papaver setigerum/somniferum	seed/fruit	1									15													16
Fruits																								0
Arbutus unedo	seed/fruit										9													9
Cornus sanguinea	seed/fruit				4				1		38	3			1					2				49
Corylus avellana	seed/fruit				27	428	4	2		15	2			1	4			1						484
Fleshy fruit	seed/fruit				6						73													79
Juniperus sp. (communis/oxycedrus)	seed/fruit								1	7	197													205
Pinus sp.	cone scale				1																			1
Pistacia lentiscus	seed/fruit								1															1
Pistacia cf. terebinthus	seed/fruit				14						1													15
Pistacia sp.	seed/fruit	1							14		29													44
Prunus spinosa	seed/fruit				1					2	6													9
Quercus sp.	seed/fruit				1			15	1		5				1		1							24
Rosa sp.	seed/fruit				2																			2
Rubus fruticosus	seed/fruit										12													12
Rubus sp.	seed/fruit										27													27
Sambucus ebulus	seed/fruit										136													136
Sambucus nigra/racemosa	seed/fruit										2													2
Sambucus sp.	seed/fruit										38													38
Vitis vinifera	seed/fruit	1						2	1	1	96													101
Segetal weeds																								0
Galium spurium	seed/fruit										1													1
Raphanus raphanistrum	seed/fruit										2													2
Scleranthus annuus	seed/fruit										1													1
Thymelaea passerina	seed/fruit										1													1
Vicia type angustifolia	seed/fruit										1													1
Ruderal weeds																								0
Atriplex hastata/patula	seed/fruit				1																			1
Chenopodium album	seed/fruit							69			554													623
Chenopodium gp polyspermum	seed/fruit										23													23
cf. Echinochloa crus-galli	seed/fruit										1													1
Polygonum aviculare	seed/fruit				1						1													2
Portulaca oleracea	seed/fruit										2													2
Solanum nigrum	seed/fruit										9													9
Solanum sp.	seed/fruit										5													5
Stellaria media	seed/fruit	1																						1
Fallow land, waste places																								0
Carthamus lanatus	seed/fruit										1													1
Carthamus cf. lanatus	seed/fruit										1													1
Chenopodium hybridum	seed/fruit										8													8
Galium aparine	seed/fruit				2					1	4													7
Hyoscyamus albus/niger	seed/fruit										52													52
cf. Polygonum persicaria	seed/fruit										2													2
Saponaria officinalis	seed/fruit										1													1
Saponaria sp.	seed/fruit										6													6
Verbena officinalis	seed/fruit										5													5
Grasslands, dry areas																								0
Ajuga cf. reptans	seed/fruit										1													1
Arrhenatherum elatius	tubercule								2	1														3
Bromus sp.	seed/fruit				1						1													2
Crepis sp.	seed/fruit										1													1
Festuca/Lolium	seed/fruit				1						2													3
Linum cf. strictum	seed/fruit										38													38
Medicago sp.	seed/fruit				1						1													2
Medicago/Melilotus/Trifolium	seed/fruit										4													4
Plantago lanceolata	seed/fruit										1													1
Poa sp.	seed/fruit										2													2
Poaceae	seed/fruit				1						21										2			24
Potentilla sp.	seed/fruit										1													1
Rumex sp.	seed/fruit	1						2			14													17
Teucrium cf. scorodonia	seed/fruit										1													1
Verbascum sp.	seed/fruit										11													11
Wet places																								0
Carex sp.	seed/fruit										13													13
Cladium mariscus	seed/fruit										4													4
Eleocharis palustris	seed/fruit										1													1
Polygonum lapathifolium	seed/fruit										4													4
Scirpus lacustris	seed/fruit										6													6
Scirpus sp.	seed/fruit				1						3													4
Varia																								0
Asteraceae	seed/fruit										1													1
Avena sp.	seed/fruit										7													7
Chenopodiaceae	seed/fruit										14													14
Cyperaceae	seed/fruit										3													3
Dicotyledone	leaf fg										1													1
Fabaceae	seed/fruit	7							3		5													15
Galium sp.	seed/fruit										2													2
Lamiaceae	seed/fruit										1													1
Linum sp.	seed/fruit	1									2													3
Lathyrus sp.	seed/fruit				1				1															2
Liliaceae	bulb										1													1
Papaver sp.	seed/fruit										4													4
Polygonum sp.	seed/fruit				1																			1
Polygonaceae	seed/fruit										1													1
Vicia sp.	seed/fruit	1									4													5
Vicia type	seed/fruit				1			2	7		11					1								22
Unidentified	unknown	7			1				2	3	53													66
Total		374	44		108	428	4	94	34	50	3162	221		7	11	2	58	3	32	5	6	47450	15	52108
S5 Table. Detailed archaeobotanical results for each Early Neolithic site.
References
82. Marinval P. Recol-lecciói agricultura de l’epipaleolític al neolític antica: anàlisi carpòlogica de la Balma de la Margineda. In: Guilaine, J., Martzluff, M. (Eds.), Les excavacions a la Balma de la Margineda (1979-1991). Edicions del Govern d’Andorra, Sèrie Prehistòria d’Andorra 3, Andorra ; 1995. pp. 65-82.
83. Marinval P. Analyse carpologique du Roc de Dourgne. In: Guilaine, J. (Ed.), Dourgne. Derniers chasseurs-collecteurs et premiers éleveurs de la haute vallée de l’Aude. Toulouse/Carcassonne : CASR/ARETA ; 1993. pp. 415-416.
84. Vaquer J, Ruas MP. La grotte de l’Abeurador Félines-Minervois (Hérault) : occupations humaines et environnement du Tardiglaciaire à l’Holocène. In: De Méditerranée et d’ailleurs… Mélanges offerts à Jean Guilaine. Toulouse : Archives d’Ecologie Préhistorique ; 2009. pp. 761-792.
85. Manen C, Vigne JD, Loirat D, Bouby L. L'Aspre del Paradis à Corneilla-del-Vercol (Pyrénées-Orientales) : contribution à l'étude du Néolithique ancien et final. Bulletin de la Société Préhistorique Française 2001 ; 98, 3 : 505-528.
86. Erroux J. Diagnose de quelques débris de végétaux de l’abri du Roc Troué (Sainte Eulalie-de-Cernon, Aveyron). Bulletin de la Société Préhistorique Française 1992 ; 89, 7 : 218-219.
87. Erroux J. Les débuts de l’agriculture en France : les céréales. In: Guilaine, J. (Ed.), La Préhistoire française 2. Paris : CNRS ; 1976. , pp. 186-191.
88. Erroux J. Détermination de graines carbonisées. In: Roudil, J.L., Roudil, O., Soulier, M. (Eds.), La grotte de l’Aigle à Méjannes-le-Clap (Gard) et le Néolithique ancien du Languedoc oriental. Montpellier : Mémoires de la Société Languedocienne de Préhistoire 1 ; 1979. pp. 75.
89. Erroux J. Etude des grains, fruits et graines de la grotte de Saint-Marcel (Ardèche). Ardèche Archéologie 1988; 5 : 42-45.
